# Supplementary material for: MYO19 is associated with tumor progression, immune evasion, ferroptosis-related signatures in lung squamous cell carcinoma
Source: Front Oncol. 2026 Jan 6;15:1727301. doi: 10.3389/fonc.2025.1727301 (PMC12815804; doi:10.3389/fonc.2025.1727301)
Supplement: Supplementary file 1 [file SupplementaryFile1.xlsx]

## Sheet: Sheet1
Table S1.Univariate Cox Analysis of MYO19 Expression Across Different Stages.
Stage	P value	HR	95%Cl
N0	0.00141	1.4	1.07-1.83
N1	0.0894	-0.035	-0.554-0.483
N2	0.0309	0.35	-0.325-1.02
													8.14
